# Supplementary material for: Large-Field-of-View Visualization Utilizing Multiple Miniaturized Cameras for Laparoscopic Surgery
Source: Micromachines (Basel). 2018 Aug 25;9(9):431. doi: 10.3390/mi9090431 (PMC6187494; doi:10.3390/mi9090431)
Supplement: Supplementary file 1 [file micromachines-09-00431-s001.zip]

Archive with 5 entries (4 files):
- videos/
- videos/Modified bean drop task.mp4
- videos/Standard bean drop task without the mark.mp4
- videos/Standard bean drop task.mp4
- videos/The setup and performance of a modified bean drop task.mp4
